# Supplementary material for: Incorporating causal inference perspectives into psychoneuroimmunology: A simulation study highlighting concerns about controlling for adiposity in immunopsychiatry
Source: Brain Behav Immun. Author manuscript; Available in PMC 2024 Jul 5. (PMC11225100; doi:10.1016/j.bbi.2023.06.022)
Supplement: supplemental code crp [file NIHMS2003214-supplement-supplemental_code_crp.r]

########################################################################################
########## This code pulled from the following open code as a templated 
##########
########## Data generation script for:
########## Marco Del Giudice & Steven W. Gangestad (2020).
########## A Traveler’s Guide to the Multiverse: 
########## Promises, Pitfalls, and a Framework for the Evaluation of Analytic Decisions.
########## Advances in Methods and Practices in Psychological Science.
##########
########## Along with direct consultation with Marco Del Giudice, PhD and Andre Wang, PhD
##########
########################################################################################


############################################################
########## 1. install + load required packages
############################################################

install.packages("tidyverse")
install.packages("patchwork")
install.packages("broom")
install.packages("lavaan")
install.packages("rsimsum")

library(tidyverse)
library(patchwork)
library(broom)
library(lavaan)
library(rsimsum)

############################################################
########## 2. Simulation parameters
############################################################

simulationN=1000
sample_size = 500 #note, this would have to be respecified to 100 and 250 for the other sample size scenarios
beta_Fat_inflammation = 0.429
beta_Fat_depression = 0
beta_inflammation_depression = 0.108

############################################################
########## 3. specify population model for simulation
############################################################


PopMod <- '
 # direct effect
  depression ~ 0*Fat
 # mediator
  inflammation ~ 0.429*Fat
  depression ~ 0.108*inflammation
  # indirect effect (0.429*0.108)
  ab := 0.429*0.108
  # total effect
  total := 0 + (0.429*0.108)
'
############################################################
########## 4. Generate 100 datasets
############################################################


# Set up and run Monte Carlo Simulations ----------------------------------

dataset <- vector(mode='list', length=simulationN)#create empty list to plug simulated data into

for (i in 1:1000)  # k = 1000; replace with the number of iterations you want
  # Simulate and store data 
{ set.seed(3+i)
  dataset[[i]] <- as.data.frame(simulateData(PopMod, sample.nobs = sample_size)) }
dataset[[501]]
model_main <- vector(mode='list', length=sample_size)
model_main_summary <- vector(mode='list', length=sample_size)
model_main_se <- vector(mode='list', length=sample_size)
model_main_beta <- vector(mode='list', length=sample_size)

model_cov <- vector(mode='list', length=sample_size)
model_cov_summary <- vector(mode='list', length=sample_size)
model_cov_se <- vector(mode='list', length=sample_size)
model_cov_beta <- vector(mode='list', length=sample_size)

#run regressions
for (i in 1:1000)
{model_main[[i]] = lm(depression~inflammation, data = dataset[[i]]) #Create the linear regression without Fat
model_main_summary[[i]]<-summary(model_main[[i]]) #save model summary
model_main_se[[i]]<-model_main_summary[[i]]$coefficients[ 2, 2]  #extract se
model_main_beta[[i]]<-lm(scale(depression)~scale(inflammation), data = dataset[[i]])$coefficients[2] #standardized regression coefficient

model_cov[[i]] = lm(depression~inflammation+Fat, data = dataset[[i]]) #Create the linear regression w/ Fat
model_cov_summary[[i]]<-summary(model_cov[[i]]) #save model summary
model_cov_se[[i]]<-model_cov_summary[[i]]$coefficients[ 2, 2]  #extract se
model_cov_beta[[i]]<-lm(scale(depression)~scale(inflammation)+scale(Fat), data = dataset[[i]])$coefficients[2] #standardized regression coefficient
}


beta_1 <- c(model_main_beta) #combine all standardized coefficients without Fat
beta_2 <- c(model_cov_beta) #combine all standardized coefficients after controlling for Fat

se_1 <- c(model_main_se) #combine all correlations without Fat
se_2 <- c(model_cov_se) #combine all correlations after controlling for Fat


#combine "repetition" + estimate vectors into matrix

rep<-1:1000
correlation_matrix <- cbind(rep, beta_1, beta_2,se_1,se_2) 
correlation_matrix <- apply(correlation_matrix,2,as.numeric)#without this the df wont convert to csv

#make matrix a dataframe 
correlation_matrix_df<-data.frame(correlation_matrix)

#view resulting matrix

write.csv(correlation_matrix_df, ".\\regressionresults500.csv", row.names = FALSE)

########################################################################
###Analysis of Simulations################################################
###https://github.com/tpmorris/simtutorial/blob/master/R/ansim.R############
### by Tim Morris used as a template####################################
########################################################################


#####visualizations for interpretation see https://ellessenne.github.io/rsimsum/articles/C-plotting.html

# no vomit (honestly do not know what this means) grid in ggplot
theme_set(theme_bw(base_size = 12))
theme_update(panel.grid.major = element_blank(), panel.grid.minor = element_blank())

#load in data

estimates100<-read.csv(file="regressionresults100.csv")
estimates250<-read.csv(file="regressionresults250.csv")
estimates500<-read.csv(file="regressionresults500.csv")

#test SEs for results table

t.test(estimates100$se_1, estimates100$se_2, paired=FALSE) #SEs significantly larger when controlling for Adiposity
t.test(estimates250$se_1, estimates250$se_2, paired=FALSE) #SEs significantly larger when controlling for Adiposity
t.test(estimates500$se_1, estimates500$se_2, paired=FALSE) #SEs significantly larger when controlling for Adiposity

#create new variables with sample sizes

estimates100$N<-100
estimates250$N<-250
estimates500$N<-500

estimatesCombined<-rbind(estimates100,estimates250,estimates500)

# Medium-long estimates data; label method var
estmlongCombined <- estimatesCombined %>%
  gather(key = "meththing", value = "est", -rep,-N) %>% 
  separate(meththing, into = c("thetase", "Covariate Selection"), sep = "_" ) %>% 
  spread(thetase,est)
estmlongCombined$"Covariate Selection" <- factor(estmlongCombined$"Covariate Selection", levels = c(1,2), labels = c("No Adiposity", "Adiposity"))
estmlongCombined$N <- factor(estmlongCombined$N, levels = c(100,250,500), labels = c("N=100", "N=250","N=500"))
head(estmlongCombined)

# Run simsum to estimate performances
ssrescombined <- simsum(
  data = estmlongCombined, estvarname = "beta", true = beta_inflammation_depression , se = "se",
  methodvar = "Covariate Selection", by="N", ref = "No Adiposity", x = TRUE
)
performancecombined <- ssrescombined["summ"][["summ"]]
head(performancecombined)
summary(ssrescombined)

# REmove the factor labeling to clean up labels for lolliplop plot

# Medium-long estimates data; label method var
estmlongCombinedlolli <- estimatesCombined %>%
  gather(key = "meththing", value = "est", -rep,-N) %>% 
  separate(meththing, into = c("thetase", "Covariate Selection"), sep = "_" ) %>% 
  spread(thetase,est)
estmlongCombinedlolli$"Covariate Selection" <- factor(estmlongCombinedlolli$"Covariate Selection", levels = c(1,2), labels = c("No Adiposity", "Adiposity"))
head(estmlongCombinedlolli)


# Run simsum to estimate performances
ssrescombined <- simsum(
  data = estmlongCombinedlolli, estvarname = "beta", true = beta_inflammation_depression , se = "se",
  methodvar = "Covariate Selection", by="N", ref = "No Adiposity", x = TRUE)

performancecombined <- ssrescombined["summ"][["summ"]]
head(performancecombined)
summary(ssrescombined)

# Ridge plots comparing SE

# create colorblind-friendly palette
cbPalette <- c("#999999", "#E69F00", "#56B4E9", "#009E73", "#F0E442", "#0072B2", "#D55E00", "#CC79A7")

SEOnlyridgeplotscombined<-(autoplot(ssrescombined, type = "se_ridge"))+
  ggplot2::theme_bw()+
  scale_colour_manual(values=cbPalette)+
  scale_fill_manual(values=cbPalette)+
  labs(title = "B. CRP Model Standard Errors are Larger When Controlling for Adiposity", x="Standard Errors", 
       y="Frequency of Standard Errors at Different Sample Sizes")+
  theme(plot.title = element_text(hjust = 0.5))
pdf(file= "Fig6b.pdf")
SEOnlyridgeplotscombined
dev.off()

CRPSEOnlyridgeplotscombined<-SEOnlyridgeplotscombined
# Forest plot for relative precision

forestcombined<-(autoplot(summary(ssrescombined), type = "forest", stats = "relprec"))+
  ggplot2::theme_bw()+
  labs(title = "B. CRP Model Precision Decreases When Controlling for Adiposity", x="Covariate Selection", y="% Gain in Precision Relative to Models Not Controlling for Adiposity")+
theme(plot.title = element_text(hjust = 0.5))
pdf(file= "Fig5b.pdf")
forestcombined
dev.off()

CRPforestcombined<-forestcombined
##############################################
########Note on Standardized Beta Coefficients
##############################################

#The standard regression formula using the lm function is "lm(DependentVariable~IndependentVariable), data=DataSet" 
#see below code for a regression using the first simulated dataset

UnStandardizedCoefficients<-lm(depression~inflammation, data = dataset[[1]])

#####to standardize the variables for use in the regression put each variable inside the parentheses in "scale()" see below

StandardizedCoefficients<-lm(scale(depression)~scale(inflammation), data = dataset[[1]])

#compare the results- note that the p-values are identical, the main difference is the scale of the estimates and SEs
#standardized results can now be interpreted in terms of standard deviations from the average
#for example, for a 1 SD increase in inflammation, this model predicts a 1.155e-01 SD increase in depression

summary(UnStandardizedCoefficients)
summary(StandardizedCoefficients)
